# Supplementary material for: Mechanism and Efficacy of Cu2O-Treated Fabric
Source: Antibiotics (Basel). 2022 Nov 16;11(11):1633. doi: 10.3390/antibiotics11111633 (PMC9686972; doi:10.3390/antibiotics11111633)
Supplement: Supplementary file 1 [file antibiotics-11-01633-s001.zip]

Archive with 1 entries (1 files):
- antibiotics-2013007-supplementary.pdf
